# Supplementary material for: Effects of Drought Stress and Rehydration on Physiological and Biochemical Properties of Four Oak Species in China
Source: Plants (Basel). 2022 Mar 2;11(5):679. doi: 10.3390/plants11050679 (PMC8912384; doi:10.3390/plants11050679)
Supplement: Supplementary file 1 [file plants-11-00679-s001.zip]

Archive with 1 entries (1 files):
- plants-1591218-supplementary.xlsx
