# Supplementary material for: Effects of Drought Stress and Rehydration on Physiological and Biochemical Properties of Four Oak Species in China
Source: Plants (Basel). 2022 Mar 2;11(5):679. doi: 10.3390/plants11050679 (PMC8912384; doi:10.3390/plants11050679)
Supplement: Supplementary file 1 [file plants-11-00679-s001.zip › plants-1591218-supplementary.xlsx]

## Sheet: Sheet1
		FW	TW	DW	RWC				FW	TW	DW	RWC
Day 1	DR-F-1	0.326	0.371	0.131	0.8125		Day 1	CK-F-1	0.243	0.272	0.121	0.807947
	DR-F-2	0.285	0.327	0.113	0.803738			CK-F-2	0.292	0.331	0.139	0.796875
	DR-F-3	0.274	0.311	0.108	0.817734			CK-F-3	0.235	0.266	0.113	0.797386
	DR-S-1	0.25	0.292	0.084	0.798077			CK-S-1	0.153	0.173	0.058	0.826087
	DR-S-2	0.24	0.283	0.084	0.78392			CK-S-2	0.187	0.212	0.0795	0.811321
	DR-S-3	0.265	0.291	0.094	0.86802			CK-S-3	0.179	0.207	0.069	0.797101
	DR-A-1	0.652	0.733	0.268	0.825806			CK-A-1	0.435	0.476	0.237	0.828452
	DR-A-2	0.57	0.652	0.226	0.807512			CK-A-2	0.378	0.417	0.197	0.822727
	DR-A-3	0.547	0.621	0.214	0.818182			CK-A-3	0.425	0.465	0.253	0.811321
	DR-V-1	0.6306	0.721	0.242	0.811273			CK-V-1	0.531	0.591	0.253	0.822485
	DR-V-2	0.5486	0.6306	0.2046	0.807512			CK-V-2	0.423	0.486	0.193	0.784983
	DR-V-3	0.5256	0.602	0.196	0.811823			CK-V-3	0.451	0.502	0.203	0.829431
Day 6	DR-F-1	0.276	0.331	0.091	0.770833		Day 6	CK-F-1	0.228	0.257	0.111	0.80137
	DR-F-2	0.235	0.287	0.079	0.75			CK-F-2	0.277	0.319	0.131	0.776596
	DR-F-3	0.224	0.261	0.086	0.788571			CK-F-3	0.22	0.242	0.113	0.829457
	DR-S-1	0.205	0.243	0.054	0.798942			CK-S-1	0.161	0.181	0.078	0.805825
	DR-S-2	0.193	0.235	0.051	0.771739			CK-S-2	0.195	0.22	0.085	0.814815
	DR-S-3	0.215	0.254	0.067	0.791444			CK-S-3	0.187	0.215	0.081	0.791045
	DR-A-1	0.582	0.723	0.288	0.675862			CK-A-1	0.401	0.442	0.242	0.795
	DR-A-2	0.51	0.602	0.266	0.72619			CK-A-2	0.344	0.375	0.205	0.817647
	DR-A-3	0.487	0.581	0.244	0.721068			CK-A-3	0.391	0.431	0.221	0.809524
	DR-V-1	0.581	0.681	0.292	0.742931			CK-V-1	0.489	0.541	0.243	0.825503
	DR-V-2	0.498	0.58	0.276	0.730263			CK-V-2	0.381	0.434	0.182	0.789683
	DR-V-3	0.475	0.562	0.256	0.715686			CK-V-3	0.409	0.46	0.205	0.8
Day 11	DR-F-1	0.236	0.291	0.102	0.708995		Day 11	CK-F-1	0.219	0.248	0.108	0.792857
	DR-F-2	0.195	0.247	0.081	0.686747			CK-F-2	0.268	0.302	0.126	0.806818
	DR-F-3	0.184	0.221	0.091	0.715385			CK-F-3	0.211	0.237	0.1	0.810219
	DR-S-1	0.165	0.191	0.05	0.815603			CK-S-1	0.129	0.149	0.045	0.807692
	DR-S-2	0.153	0.182	0.048	0.783582			CK-S-2	0.163	0.184	0.0665	0.821277
	DR-S-3	0.175	0.211	0.047	0.780488			CK-S-3	0.155	0.178	0.056	0.811475
	DR-A-1	0.542	0.683	0.288	0.643038			CK-A-1	0.411	0.452	0.221	0.822511
	DR-A-2	0.47	0.572	0.276	0.655405			CK-A-2	0.354	0.393	0.181	0.816038
	DR-A-3	0.447	0.551	0.264	0.637631			CK-A-3	0.401	0.441	0.234	0.806763
	DR-V-1	0.531	0.643	0.332	0.639871			CK-V-1	0.507	0.567	0.24	0.816514
	DR-V-2	0.451	0.54	0.296	0.635246			CK-V-2	0.399	0.455	0.185	0.792593
	DR-V-3	0.427	0.522	0.286	0.597458			CK-V-3	0.427	0.478	0.192	0.821678
Day 16	DR-F-1	0.206	0.261	0.112	0.630872		Day 16	CK-F-1	0.204	0.233	0.098	0.785185
	DR-F-2	0.165	0.217	0.094	0.577236			CK-F-2	0.253	0.286	0.118	0.803571
	DR-F-3	0.154	0.191	0.087	0.644231			CK-F-3	0.196	0.218	0.1	0.813559
	DR-S-1	0.139	0.165	0.042	0.788618			CK-S-1	0.137	0.157	0.057	0.8
	DR-S-2	0.127	0.166	0.038	0.695312			CK-S-2	0.171	0.196	0.072	0.798387
	DR-S-3	0.149	0.185	0.048	0.737226			CK-S-3	0.163	0.188	0.068	0.791667
	DR-A-1	0.5144	0.653	0.312	0.593548			CK-A-1	0.377	0.413	0.219	0.814433
	DR-A-2	0.4424	0.5444	0.286	0.605263			CK-A-2	0.32	0.351	0.192	0.805031
	DR-A-3	0.4194	0.5234	0.274	0.582999			CK-A-3	0.367	0.407	0.208	0.798995
	DR-V-1	0.501	0.623	0.342	0.565836			CK-V-1	0.465	0.517	0.23	0.818815
	DR-V-2	0.421	0.551	0.306	0.469388			CK-V-2	0.357	0.401	0.169	0.810345
	DR-V-3	0.397	0.512	0.296	0.467593			CK-V-3	0.385	0.436	0.192	0.790984
Day 21	DR-F-1	0.185	0.24	0.096	0.618056		Day 21	CK-F-1	0.195	0.217	0.095	0.819672
	DR-F-2	0.144	0.196	0.088	0.518519			CK-F-2	0.244	0.279	0.113	0.789157
	DR-F-3	0.133	0.17	0.081	0.58427			CK-F-3	0.187	0.211	0.087	0.806452
	DR-S-1	0.154	0.212	0.041	0.660819			CK-S-1	0.105	0.12	0.038	0.817073
	DR-S-2	0.143	0.187	0.037	0.706667			CK-S-2	0.139	0.162	0.0535	0.788018
	DR-S-3	0.128	0.161	0.046	0.713043			CK-S-3	0.131	0.151	0.043	0.814815
	DR-A-1	0.4924	0.634	0.312	0.560248			CK-A-1	0.387	0.428	0.208	0.813636
	DR-A-2	0.4204	0.5254	0.286	0.561404			CK-A-2	0.33	0.369	0.168	0.80597
	DR-A-3	0.3974	0.5044	0.274	0.53559			CK-A-3	0.377	0.417	0.221	0.795918
	DR-V-1	0.478	0.6	0.332	0.544776			CK-V-1	0.483	0.543	0.227	0.810127
	DR-V-2	0.398	0.528	0.293	0.446809			CK-V-2	0.375	0.431	0.172	0.783784
	DR-V-3	0.374	0.489	0.287	0.430693			CK-V-3	0.403	0.454	0.179	0.814545
Day 26	DR-F-1	0.162	0.203	0.112	0.549451		Day 26	CK-F-1	0.18	0.202	0.085	0.811966
	DR-F-2	0.121	0.169	0.078	0.472527			CK-F-2	0.229	0.261	0.105	0.794872
	DR-F-3	0.11	0.147	0.071	0.513158			CK-F-3	0.172	0.191	0.087	0.817308
	DR-S-1	0.141	0.198	0.053	0.606897			CK-S-1	0.113	0.131	0.044	0.793103
	DR-S-2	0.13	0.182	0.046	0.617647			CK-S-2	0.147	0.168	0.059	0.807339
	DR-S-3	0.115	0.171	0.041	0.569231			CK-S-3	0.139	0.162	0.055	0.785047
	DR-A-1	0.4464	0.581	0.296	0.527719			CK-A-1	0.353	0.389	0.206	0.803279
	DR-A-2	0.3744	0.498	0.263	0.474043			CK-A-2	0.296	0.322	0.179	0.818182
	DR-A-3	0.3514	0.465	0.242	0.490583			CK-A-3	0.343	0.381	0.195	0.795699
	DR-V-1	0.4404	0.582	0.325	0.449027			CK-V-1	0.441	0.493	0.217	0.811594
	DR-V-2	0.3684	0.4734	0.295	0.411435			CK-V-2	0.333	0.377	0.156	0.800905
	DR-V-3	0.3454	0.4524	0.273	0.403567			CK-V-3	0.361	0.408	0.179	0.79476
Day 31	DR-F-1	0.149	0.232	0.091	0.411348		Day 31	CK-F-1	0.208	0.23	0.108	0.819672
	DR-F-2	0.227	0.335	0.147	0.425532			CK-F-2	0.257	0.291	0.126	0.793939
	DR-F-3	0.175	0.268	0.114	0.396104			CK-F-3	0.2	0.224	0.1	0.806452
	DR-S-1	0.115	0.18	0.052	0.492188			CK-S-1	0.118	0.134	0.051	0.807229
	DR-S-2	0.166	0.241	0.092	0.496644			CK-S-2	0.152	0.171	0.066	0.819048
	DR-S-3	0.138	0.203	0.08	0.471545			CK-S-3	0.144	0.165	0.056	0.807339
	DR-A-1	0.3129	0.4772	0.196	0.415718			CK-A-1	0.4	0.442	0.221	0.809955
	DR-A-2	0.4767	0.697	0.313	0.426302			CK-A-2	0.343	0.382	0.181	0.80597
	DR-A-3	0.3675	0.521	0.2394	0.454901			CK-A-3	0.39	0.43	0.234	0.795918
	DR-V-1	0.254	0.423	0.155	0.369403			CK-V-1	0.496	0.553	0.24	0.817891
	DR-V-2	0.354	0.517	0.255	0.377863			CK-V-2	0.387	0.439	0.183	0.796875
	DR-V-3	0.303	0.487	0.183	0.394737			CK-V-3	0.416	0.467	0.192	0.814545
Day 36	DR-F-1	0.207	0.257	0.102	0.677419		Day 36	CK-F-1	0.192	0.214	0.098	0.810345
	DR-F-2	0.285	0.333	0.118	0.776744			CK-F-2	0.238	0.268	0.118	0.8
	DR-F-3	0.233	0.286	0.085	0.736318			CK-F-3	0.183	0.202	0.098	0.817308
	DR-S-1	0.21	0.242	0.091	0.788079			CK-S-1	0.124	0.141	0.055	0.802326
	DR-S-2	0.19	0.225	0.086	0.748201			CK-S-2	0.158	0.178	0.068	0.818182
	DR-S-3	0.235	0.281	0.101	0.744444			CK-S-3	0.15	0.171	0.065	0.801887
	DR-A-1	0.567	0.728	0.238	0.671429			CK-A-1	0.364	0.405	0.217	0.781915
	DR-A-2	0.524	0.631	0.195	0.754587			CK-A-2	0.307	0.333	0.192	0.815603
	DR-A-3	0.512	0.612	0.203	0.755501			CK-A-3	0.354	0.397	0.213	0.766304
	DR-V-1	0.598	0.731	0.239	0.729675			CK-V-1	0.452	0.514	0.228	0.783217
	DR-V-2	0.521	0.628	0.206	0.746445			CK-V-2	0.344	0.388	0.167	0.800905
	DR-V-3	0.495	0.602	0.2	0.733831			CK-V-3	0.372	0.419	0.19	0.79476
